# Supplementary material for: Yeast Starter Culture Identification to Produce of Red Wines with Enhanced Antioxidant Content
Source: Foods. 2024 Jan 18;13(2):312. doi: 10.3390/foods13020312 (PMC10815507; doi:10.3390/foods13020312)
Supplement: Supplementary file 1 [file foods-13-00312-s001.zip]

Archive with 1 entries (1 files):
- foods-2809358-supplementary.pdf
